# Supplementary material for: Peer support for disadvantaged parents: a narrative review of strategies used in home visiting health interventions in high-income countries
Source: BMC Health Serv Res. 2020 Jul 23;20:682. doi: 10.1186/s12913-020-05540-8 (PMC7376883; doi:10.1186/s12913-020-05540-8)
Supplement: Supplementary file 1 — Additional file 1. [file 12913_2020_5540_MOESM1_ESM.xlsx]

## Sheet: Appendix 1 - Outcomes
Study	Primary outcomes	Result
Barlow et al. (2013)	Mothers' parenting function Mothers' substance use and mental health Children's emotion and behavioral functions at 12 months	∙ Improved parenting knowledge (effect size 0.33, p = 0.001), parenting self efficacy (effect size -0.23, p = 0.01), home safety attitude (effect size 0.19, p = 0.03), maternal externalizing behavior (effect size -0.20, p = 0.04), child externalizing behavior (effect size -0.19, p = 0.03) ∙ No significant effetcs on maternal home environment measures, maternal or child internalizing behavior, chi…
Bolton et al. (2009)	Correlation of breastfeeding initiation and duration to introduction of formula	∙ Shorter breatfeeding duration when formula introduced on day 1 postpartum among prenatally enrolled (-37.9 days, p < 0.001) and postnatally enrolled (-49.1 days, p < 0.001)
Crespo et al. (2012)	Child BMI z-score	∙ Intervention 1: 0.09 mean increase ∙ Intervention 2: 0.06 mean increase ∙ Intervention 3: 0.12 mean increase ∙ Control: 0.03 mean decrease ∙ No significant difference
Edwards et al. (2013)	Breastfeeding initiation Breastfeeding at 6 weeks and 4 months Complementary food introduction at 6 weeks and 4 months	∙ Higher breastffeding initiation (64% vs 50%, p = 0.02) and at 6 weeks (29% vs 17%, p = 0.04), lower complementary food introduction at 6 weeks (6% vs 18%, p < 0.01) and 4 months (79% vs 87%, p < 0.01) ∙ No significant differences in breastfeeding at 4 months
Graffy et al. (2004)	Any breastfeeding at 6 weeks	∙ Intervention: 65% ∙ Control: 63% ∙ No significant difference
Hans et al. (2013)	Parent-child interaction (Parent-Child Observation Guide) Parenting attitudes (Adult-Adolescent Parenting Inventory) Parenting stress (Parenting Stress Inventory)	∙ Improved mother encouragement and guidance at 4 months (Cohen's d 0.32, p < 0.01), responsivenes to upset at 4 months (Cohen's d 0.35, p < 0.05), infant distress at 4 months (Cohen's d 0.24, p < 0.05), lower high-risk parenting attitudes at 4 months (Cohen's d 0.24, p < 0.05) and parenting stress at 12 months (Cohen's d 0.23, p < 0.05) ∙ No significant differences for mother sensitive responsiv…
Hans et al. (2018)	Birth outcomes Postpartum maternal and infant health Newborn care practices	∙ Improved attendance of childbirth classes (50% vs 10%, OR 9.82, 95% CI 4.84-19.89, p < 0.01), lower epidural analgesic use (72% vs 83%, OR 0.47, 95% CI 0.25-0.88, p < 0.05), higher breastfeeding initiation (81% vs 74%, OR 1.67, 95% CI 0.91-3.03, p <0.05), more likely to put infants on back for sleep (70% vs 61%, OR 1.64, 95% CI 0.97-2.77, p <0.05), car-seat utiization (97% vs 93%, OR 3.67, 95% …
Ingram (2013)	Breastfeeding initiation Any breastfeeding at 8 weeks Experience of receiving and giving support	∙ Target wards: +2.1% in initiation, +1.2% at 8 weeks (compared to rest of city) ∙ No significant difference ∙ Generally positive experience of intervention, increased confidence for mothers
Kenyon et al. (2016)	EPDS score 8-12 weeks postpartum Number of antenatal visits	∙ Intervention: 6.75 mean EPDS score, 10.1 visits ∙ Control: 7.35 mean EPDS score, 10.1 visits ∙ No significant difference in sample at large ∙ Significant difference in EPDS score for women with ≥2 social risk factors (mean -0.79, p = 0.05)
Lee et al. (2008)	Birth weight	∙ Lower risk of low birth weight (5.1% vs 9.8%, AOR 0.43, 95% CI 0.21-0.89, p = 0.022)
McLeish and Redshaw (2016)	Experience of receiving support	∙ Positive experiences of reinforcement of medical advice, emotional support, practical strategies and reducing stigma of HIV
Murphy et al. (2008)	Experience of receiving and giving support	∙ Experience of difficulties in initiating contact, understanding peer support role, and developing relationships ∙ Low initial expectations from mothers, but positive experiences of receiving support
Rotheram-Fuller et al. (2017)	Correlations between discussion focus and maternal BMI, duration of breastfeeding and EPDS score	∙ Significant correlations between focus on depression and BMI (r = 0.24, p < 0.05) and EPDS score (r = 0.27, p = < 0.01), focus on parenting and duration of breastfeeding (r = -0.29, p < 0.01), and focus on breastfeeding and duration of breastfeeding (r = 0.28, p < 0.01) ∙ No significant correlations between outcomes and focus on daily habits, risk reductions, medical adherence, and crisis
Taverno Ross et al. (2018)	Child BMI z-score	∙ Post-intervention: -0.05 change score ∙ No significant difference in mean score ∙ Significant difference in children with BMI ≥85th percentile (-1.0 change score, p = 0.013)
Thomson et al. (2012a)	Experience of receiving support	∙ Generally positive experiences of formulation of plans, emotional affirmation, praise and reassurance
Thomson et al. (2012b)	Experience of receiving and giving support	∙ Positive experiences of support, use of incentives and facilitation of relationships and connections
Thullen et al. (2014)	Fathers' participation Fathers' experience of doulas	∙ Fathers attending ≥1 visit more likely be in partner relationship (89.1% vs 60.0%, p < 0.001), have high relationship quality (4.27 score vs 3.47 score, p < 0.01), and provide good social support (4.14 score vs 3.17 score, p < 0.001) ∙ Fathers attending ≥2 visit more likely be in partner relationship (91.4% vs 64.0%, p < 0.01), coreside (25.7% vs 9.0, p < 0.05), and provide good social support …
Watt et al. (2009)	Child daily vitamin C intake	∙ Intervention 17.2 mg ∙ Control: 18.6 mg ∙ No significant difference
Williams et al. (2017)	Birth outcomes Delivery complications Breastfeeding initiation Adequate prenatal care Pregnancy-induced hypertension Receipt of nutritional aid Child maltreatment	∙ Fewer preterm deliveries (10.6% vs 13.7%, OR 0.74, 95% CI 0.61-0.88, p < 0.001), lower incidence of low birth weight (7.2% vs 12.4%, OR 0.54, 95% CI 0.44-0.67, p < 0.001), fewer reports of child maltreatment (6.0% vs 11.0%, OR 0.53, 95% CI 0.43-0.65, p < 0.001), higher adequate prenatal care (73.6% vs 71.0%, OR 1.14, 95% CI 1.00-1.13, p = 0.05), fewer maternal delivery complications (1.6% vs 2.…
